# Supplementary material for: Toxicokinetics of Deoxynivalenol in Dezhou Male Donkeys after Oral Administration
Source: Toxins (Basel). 2023 Jun 30;15(7):426. doi: 10.3390/toxins15070426 (PMC10467147; doi:10.3390/toxins15070426)
Supplement: Supplementary file 1 [file toxins-15-00426-s001.zip]

Archive with 1 entries (1 files):
- toxins-2282868-supplementary.pdf
